# Supplementary material for: Prospective Neuropsychological and Plasma Biomarker Changes in Treatment-Naïve People Living with HIV After Antiretroviral Treatment Initiation
Source: Biomedicines. 2025 Jul 12;13(7):1704. doi: 10.3390/biomedicines13071704 (PMC12292645; doi:10.3390/biomedicines13071704)
Supplement: Supplementary file 1 [file biomedicines-13-01704-s001.zip]

Archive with 1 entries (1 files):
- biomedicines-3674577-supplementary.pdf
